# Supplementary material for: Case study observational research: inflammatory cytokines in the bronchial epithelial lining fluid of COVID-19 patients with acute hypoxemic respiratory failure
Source: Crit Care. 2024 Apr 23;28:134. doi: 10.1186/s13054-024-04921-3 (PMC11036702; doi:10.1186/s13054-024-04921-3)
Supplement: Supplementary file 8 — Additional file 8: Dataset file. [file 13054_2024_4921_MOESM8_ESM.xlsx]

## Sheet: dataset
Patient no & group	v							Characteristics														Complications								Specific therapy against COVID-19 started before induction of MV therapy							Specific therapy against COVID-19 started after induction of MV therapy						Labaratory Ex Data and index
ch_no	psi_no	liv_no	wave_group	psi_group	LIV_group	PSI	LIV(%)	Age	Sex,1:male, 0:female	Hight	Weight	BMI	Onset	Admission_at_initial_hospital	Admission_at_KPUM	Days_from_onset_to_initia_admission	Days_from_onset_to_intubation	Hospital_length_of_stay	Turning point: 0:discharge, 1: transfer, 2: deceased	Vaccination_history	Mortality	Daibetes	Hytertension	Cerebral_infarction	Cardiac_disease	Renal_dysfunction	Respiratory_disease	Malignant_disease	Immunosuppression	Heparin	Dexamethason	Steroid Pulse	Remdesivir	Favipiravir	Baricitinib	Tocilizmab	Heparin	Dexamethason	Remdesivir	Baricitinib	Tocilizumab	ECMO	WBC	CRP	LD	D-Dimer	Ferritin	Creatinine	Pneumonia_severity_index
1	24	9	1	3	1	173	35.7	73	1	170	62.8	21.7301	2021-04-04	2021-04-10	2021-04-15	6	1	13	1	0	0	1	0	0	0	1	0	0	0	1	1			1					1				11600	2.28	509	0.8	2670	1.51	173
2	27	18	1	3	2	245	46.8	80	1	159	44.6	17.6417	2021-04-04	2021-04-11	2021-04-11	7	10	73	2	0	1	0	0	0	0	1	0	1	1	1	1		1			1							900	4.2	683	10.8	1988	1.52	245
3	5	14	1	1	2	75	42.1	45	1	172	95	32.112	2021-04-12	2021-04-18	2021-04-23	6	11	6	1	0	0	1	0	0	0	0	0	0	0	1	1		1								1		16900	11.25	343	0.8	902	0.92	75
4	8	19	1	1	2	81	46.8	51	1	185	95	27.7575	2021-04-19	2021-04-24	2021-04-25	5	5	97	2	0	1	1	1	0	0	0	0	0	0	1	1		1								1	1	2400	4.95	449	1.2	953	0.79	81
5	9	13	1	1	2	82	40.6	52	1	160	70	23.614	2021-04-20	2021-04-26	2021-04-27	6	8	5	1	0	0	1	0	0	0	0	0	0	0	1	1		1										4300	0.97	439	0.6	1570	0.8	82
6	17	12	1	2	2	112	40	72	1	164.5	63.9	21.5682	2021-04-26	2021-05-01	2021-05-01	5	6	12	1	0	0	0	1	0	0	1	1	0	0	1	1		1								1		8900	15.37	390	2.2	597	1.03	112
7	14	4	1	2	1	94	31.4	64	1	174	65.3	40.0833	2021-04-28	2021-05-06	2021-05-07	8	9	6	1	0	0	1	1	0	0	0	0	0	0	1	1		1								1		3200	5.58	418	0.9	2104	0.67	94
8	4	15	1	1	2	70	42.9	50	1	178	127	29.3221	2021-05-03	2021-05-10	2021-05-11	7	8	7	1	0	0	1	1	0	0	0	0	0	0	1	1		1								1		6100	6.78	455	1.1	1560	0.86	70
9	25	3	1	3	1	184	28.9	64	1	166	80.8	26.8566	2021-05-06	2021-05-12	2021-05-13	6	9	53	2	0	1	0	1	0	0	1	0	0	0	1	1		1										10300	31.15	429	1.1	2768	10.55	184
10	6	8	2	1	1	78	34.7	68	1	168	75.8	22.1484	2021-08-04	2021-08-07	2021-08-10	6	6	21	1	0	0	1	1	0	0	0	0	0	0	1	1		1								1		6900	1.21	960	2.1	1337	0.71	78
11	11	1	2	1	1	89	15.5	69	0	160	56.7	23.1641	2021-08-01	2021-08-08	2021-08-08	7	11	37	0	0	0	0	1	0	0	1	0	0	0	1	1		1	1							1		15400	10.4	370	0.8	574	1.23	89
12	18	16	2	2	2	119	44.1	69	0	160	59.3	22.526	2021-08-05	2021-08-18	2021-08-19	13	13	15	1	0	0	1	0	0	0	1	0	0	0	1		1	1		1			1					4700	1.58	389	3.5	657	0.42	119
13	7	11	2	1	1	78	39.1	68	1	170	65.1	29.6358	2021-08-06	2021-08-17	2021-08-17	11	15	10	1	0	0	0	0	0	0	0	0	0	0	1	1		1		1								11800	12.03	594	9.5	1051	0.62	78
14	13	17	2	2	2	91	44.2	41	0	176	91.8	25.989	2021-08-15	2021-08-22	2021-08-22	7	7	13	0	0	0	0	1	0	0	1	0	0	0	1	1		1							1			2500	3.71	689	0.7	509	0.65	91
15	3	26	2	1	3	66	72.2	46	1	164	69.9	48.1112	2021-08-03	2021-08-21	2021-08-21	18	21	14	0	0	0	0	0	0	0	1	0	0	0	1	1		1		1								13300	3.5	657	18.7	1756	0.78	66
16	16	10	2	2	1	105	36.1	44	0	137	90.3	25.0593	2021-08-24	2021-08-30	2021-08-31	9	7	30	0	0	0	0	0	0	0	0	0	0	0	1	1		1		1								3600	13.45	659	0.7	531	0.48	105
17	10	24	2	1	3	88	65.9	48	1	173	75	24.098	2021-08-25	2021-09-01	2021-09-01	7	8	15	0	0	0	0	0	0	0	1	0	0	0	1	1		1		1								6400	22.93	451	0.9	1476	1.12	88
18	12	2	2	1	1	89	17.2	59	1	175	73.8	24.0817	2021-08-29	2021-09-07	2021-09-07	9	9	15	0	0	0	0	0	0	0	0	1	0	0	1	1		1		1								9300	13.12	619	0.8	1200	0.79	89
19	22	21	2	3	3	159	58.8	76	0	162	63.2	23.7728	22021/9/4	2021-09-13	2021-09-13	9	9	36	1	0	0	0	1	1	0	0	0	0	0	1	1		1								1		10600	21.01	598	3.1	634	0.49	159
20	1	5	2	1	1	46	32.8	36	1	167	66.3	21.1327	2021/9/6	2021-09-14	2021-09-14	8	13	13	0	0	0	0	0	0	0	0	0	0	0	1	1		1		1								7700	7.54	759	2.7	2186	0.52	46
21	2	7	2	1	1	50	33.7	41	1	182	70	37.526	2021/9/15	2021-09-23	2021-09-24	8	9	21	0	0	0	0	0	0	0	0	0	0	0	1	1		1		1								13500	20.8	681	2.5	3012	0.76	50
22	15	20	3	2	3	103	52.4	73	0	152	86.7	25.4039	2022/1/4	2022/1/13	2022/1/13	9	9	33	1	2	0	1	1	1	0	0	0	0	0	1	1		1		1								4900	16.94	330	0.6	1083	0.59	103
23	26	27	3	3	3	216	90	86	1	168	71.7	22.8028	2022/1/17	2022/1/21	2022/1/21	4	4	21	1	2	0	0	1	0	1	1	0	0	0	1								1	1	1			7700	25.68	669	1.3	821	2.78	216
24	20	6	3	3	1	136	33.5	45	1	170	65.9	24.9135	2022/1/23	2022/1/24	2022/1/24	1	1	23	0	2	0	0	0	0	0	0	0	0	0	1			1										11500	19.86	396	37.5	322	1.51	136
25	19	25	3	2	3	127	67.7	57	1	170	72	19.0311	2022/2/4	2022/2/14	2022//2/14	10	10	5	1	0	0	1	1	0	0	1	0	0	0	1	1		1		1								10400	18.63	681	3.8	486	1.22	127
26	23	23	3	3	3	159	64.3	89	1	170	55	22.4653	2022/1/26	2022/2/4	2022/2/4	9	13	32	2	1	1	0	0	0	0	1	0	0	0	1	1		1		1								18000	5.35	290	10.4	97	1.07	159
27	21	22	3	3	3	151	61.2	71	1	175	68.8	24.2215	2022/3/7	2022/3/9	20222/3/9	2	2	20	1	0	0	1	1	0	0	0	0	0	0	1	1		1		1								13200	19.38	1172	78	1105	0.89	151
					median	94	42.1	64		170	70	24.098				7	9	15																							median		8900	11.25	509	1.3	1083	0.8	94
					25th percentile	78	33.7	46		162	63.9	22.4653				6	6	11.5																							25th percentile		4700	4.2	396	0.8	597	0.65	78
					75thpercentile	151	58.8	72		174	80.8	27.7575				9	11	32.25																							75thpercentile		11800	19.38	681	3.8	1756	1.22	151
					max	245	90	89		185	127	48.1112				18	21	97																							max		18000	31.15	1172	78	3012	10.55	245
					min	46	15.5	36		137	44.6	17.6417				1	1	5																							min		900	0.97	290	0.6	97	0.42	46
							Volunteers	age	Sex,1:male, 0:female	hight	weight	BMI
							1	74	0	143.9	49	22.8558
							2	77	1	165	47.1	23.1865
							3	42	0	159.3	58	27.6091
							4	79	0	149.9	52.1	24.5449
							5	78	0	142.8	56.3	23.8602
							6	70	0	148.6	54.2	23.5237
							median	75.5		149.25	53.15	23.692
							25th percentile	63		143.625	48.525	23.1038
							75thpercentile	78.25		160.725	56.725	25.311
							max	245		89	1	48.1112
							min	42		142.8	47.1	22.8558
								Age	Sex,1:male, 0:female	Hight	Weight	BMI	Onset	Admission_at_initial_hospital	Admission_at_KPUM	Days_from_onset_to_initia_admission	Days_from_onset_to_intubation	Hospital_length_of_stay	Turning point: 0:discharge, 1: transfer, 2: deceased	Vaccination_history	Mortality																						WBC_at_sampling	CRP	LD	D-Dimer	ferritin	creatinine	pneumonia_severity_index
					Chronologiical	4th wave	mediam	64		170	70	26.8566				6	8	12																					Chronologiical	4th wave	mediam		6100	5.58	439	1.1	1570	0.92	94
							25th percentile	50.5		162.25	63.35	21.6492				5.5	5.5	6																							25th percentile		2800	3.24	404	0.8	927.5	0.795	78
							75th percentile	72.5		176	95	30.717				7	9.5	63																							75th percentile		10950	13.31	482	1.7	2387	1.515	178.5
						5th wave	mediam	53.5		167.5	69.95	24.0898				8.5	9	15																						5th wave	mediam		8500	11.215	638	2.3	1125.5	0.68	88.5
							25th percentile	42.5		161	64.15	22.845				7	7.5	13.5																							25th percentile		5550	3.605	440	0.8	604	0.505	72
							75th percentile	68.75		174.5	75.6	28.7241				10.5	13	27.75																							75th percentile		12925	18.9625	687	3.4	1686	0.7875	101.5
						6th wave	mediam	72		170	70.25	23.5121				9	6.5	23																						6th wave	mediam		10950	19.005	532.5	7.1	653.5	1.145	143.5
							25th percentile	54		164	63.175	21.6068				2.5	1.75	13																							25th percentile		7000	14.0425	320	1.125	265.75	0.815	121
							75th percentile	86.75		171.25	75.675	25.0361				9.5	10.75	32.5																							75th percentile		14400	21.315	803.75	47.625	1088.5	1.8275	173.25
[truncated: 56 more columns]

## Sheet: Sheet1
elf_IL6	0.02
elf_IFNg	0.220777
elf_MCP1	178.91
elf_MIP1b	1595.95
elf_IL10	2.92567
elf_IL2	4.24425
elf_IL5	0.27
elf_IL12	0.02
elf_IL7	0.11
elf_GMCSF	0.03
elf_IL4	0.340489
elf_GCSF	19.7448
elf_IL8	0.11
elf_IL1b	568.393
elf_TNFa	1458.62
elf_IL31	0.24
elf_IL17A	0.06
elf_IL23	0.34
elf_IL25	0.06
elf_sCD40L	0.13
elf_IL21	0.58
elf_IL22	0.23
elf_IL17F	0.2
elf_IL33	0.24
elf_IL13	0.03
plasma_IL6	0.845265
plasma_IFNg	0.08
plasma_MCP1	1.85289
plasma_MIP1b	0.407146
plasma_IL10	0.06
plasma_IL2	0.08
plasma_IL5	0.27
plasma_IL12	0.02
plasma_IL7	0.11
plasma_GMCSF	0.03
plasma_IL4	0.01
plasma_GCSF	0.34
plasma_IL8	2.35797
plasma_IL1b	0.02
plasma_TNFa	0.238512
plasma_IL31	0.24
plasma_IL17A	0.06
plasma_IL23	0.34
plasma_IL25	0.06
plasma_sCD40L	0.13
plasma_IL21	0.58
plasma_IL22	0.23
plasma_IL17F	0.2
plasma_IL33	0.24
plasma_IL13	0.03
elf_IL6	0.02
elf_IFNg	0.08
elf_MCP1	33.2143
elf_MIP1b	6.86044
elf_IL10	0.364706
elf_IL2	0.08
elf_IL5	0.27
elf_IL12	0.02
elf_IL7	0.11
elf_GMCSF	0.03
elf_IL4	0.01
elf_GCSF	4.68193
elf_IL8	0.11
elf_IL1b	0.02
elf_TNFa	0.707682
elf_IL31	0.24
elf_IL17A	0.06
elf_IL23	0.34
elf_IL25	0.06
elf_sCD40L	0.13
elf_IL21	0.58
elf_IL22	0.117418
elf_IL17F	0.2
elf_IL33	0.24
elf_IL13	0.03
plasma_IL6	0.0419175
plasma_IFNg	0.08
plasma_MCP1	0.409951
plasma_MIP1b	0.18
plasma_IL10	0.06
plasma_IL2	0.08
plasma_IL5	0.27
plasma_IL12	0.02
plasma_IL7	0.11
plasma_GMCSF	0.03
plasma_IL4	0.01
plasma_GCSF	0.34
plasma_IL8	0.157656
plasma_IL1b	0.02
plasma_TNFa	0.2
plasma_IL31	0.24
plasma_IL17A	0.06
plasma_IL23	0.34
plasma_IL25	0.06
plasma_sCD40L	0.13
plasma_IL21	0.58
plasma_IL22	0.23
plasma_IL17F	0.2
plasma_IL33	0.24
plasma_IL13	0.03
elf_IL6	0.02
elf_IFNg	0.219186
elf_MCP1	19.0719
elf_MIP1b	21.5871
elf_IL10	0.33955
elf_IL2	0.08
elf_IL5	0.27
elf_IL12	0.02
elf_IL7	0.11
elf_GMCSF	0.03
elf_IL4	1.03182
elf_GCSF	1.86708
elf_IL8	0.11
elf_IL1b	10.2864
elf_TNFa	7.16616
elf_IL31	5.46967
elf_IL17A	0.0876644
elf_IL23	1.93806
elf_IL25	0.0817527
elf_sCD40L	0.13
elf_IL21	16.5983
elf_IL22	1.96879
elf_IL17F	1.18453
elf_IL33	16.5714
elf_IL13	0.03
plasma_IL6	0.0999061
plasma_IFNg	0.08
plasma_MCP1	0.257707
plasma_MIP1b	0.357955
plasma_IL10	0.06
plasma_IL2	0.08
plasma_IL5	0.27
plasma_IL12	0.02
plasma_IL7	0.11
plasma_GMCSF	0.03
plasma_IL4	0.01
plasma_GCSF	0.34
plasma_IL8	0.495156
plasma_IL1b	0.02
plasma_TNFa	0.2
plasma_IL31	0.24
plasma_IL17A	0.06
plasma_IL23	0.34
plasma_IL25	0.06
plasma_sCD40L	0.13
plasma_IL21	0.58
plasma_IL22	0.23
plasma_IL17F	0.2
plasma_IL33	0.24
plasma_IL13	0.03
elf_IL6	0.0273803
elf_IFNg	0.138406
elf_MCP1	115.58
elf_MIP1b	170.865
elf_IL10	1.14696
elf_IL2	0.08
elf_IL5	0.27
elf_IL12	0.02
elf_IL7	0.11
elf_GMCSF	0.03
elf_IL4	0.820622
elf_GCSF	25.304
elf_IL8	0.11
elf_IL1b	178.79
elf_TNFa	111.165
elf_IL31	10.5505
elf_IL17A	0.102494
elf_IL23	2.19247
elf_IL25	0.0917566
elf_sCD40L	0.13
elf_IL21	11.976
elf_IL22	2.62837
elf_IL17F	0.967022
elf_IL33	1.58135
elf_IL13	0.03
plasma_IL6	0.02
plasma_IFNg	0.08
plasma_MCP1	0.479178
plasma_MIP1b	0.18
plasma_IL10	0.06
plasma_IL2	0.08
plasma_IL5	0.27
plasma_IL12	0.02
plasma_IL7	0.11
plasma_GMCSF	0.03
plasma_IL4	0.01
plasma_GCSF	0.34
plasma_IL8	0.315312
plasma_IL1b	0.02
plasma_TNFa	0.2
plasma_IL31	0.24
plasma_IL17A	0.06
plasma_IL23	0.34
plasma_IL25	0.06
plasma_sCD40L	0.13
plasma_IL21	0.58
plasma_IL22	0.23
plasma_IL17F	0.2
plasma_IL33	0.24
plasma_IL13	0.03
elf_IL6	0.151965
elf_IFNg	0.228782
elf_MCP1	22.9834
elf_MIP1b	13.4895
elf_IL10	0.149412
elf_IL2	0.08
elf_IL5	0.27
elf_IL12	0.02
elf_IL7	0.11
elf_GMCSF	0.03
elf_IL4	0.383333
elf_GCSF	2.41775
elf_IL8	0.11
elf_IL1b	8.64024
elf_TNFa	1.13727
elf_IL31	4.74924
elf_IL17A	0.06
elf_IL23	0.34
elf_IL25	0.06
elf_sCD40L	0.13
elf_IL21	9.7847
elf_IL22	0.912061
elf_IL17F	0.142978
elf_IL33	27.8758
elf_IL13	0.03
plasma_IL6	0.054898
plasma_IFNg	0.08
plasma_MCP1	0.147107
plasma_MIP1b	0.18
plasma_IL10	0.06
plasma_IL2	0.08
plasma_IL5	0.27
plasma_IL12	0.02
plasma_IL7	0.11
plasma_GMCSF	0.03
plasma_IL4	0.01
plasma_GCSF	0.34
plasma_IL8	0.273906
plasma_IL1b	0.02
plasma_TNFa	0.2
plasma_IL31	0.24
plasma_IL17A	0.06
plasma_IL23	0.34
plasma_IL25	0.06
plasma_sCD40L	0.13
plasma_IL21	0.58
plasma_IL22	0.23
plasma_IL17F	0.2
plasma_IL33	0.24
plasma_IL13	0.03
elf_IL6	0.210984
elf_IFNg	0.08
elf_MCP1	1.88697
elf_MIP1b	1.77327
elf_IL10	0.06
elf_IL2	0.08
elf_IL5	0.27
elf_IL12	0.02
elf_IL7	0.11
elf_GMCSF	0.03
elf_IL4	0.01
elf_GCSF	0.34
elf_IL8	0.11
elf_IL1b	0.02
elf_TNFa	0.2
elf_IL31	0.24
elf_IL17A	0.06
elf_IL23	0.34
elf_IL25	0.06
elf_sCD40L	0.13
elf_IL21	0.58
elf_IL22	0.23
elf_IL17F	0.2
elf_IL33	1.65668
elf_IL13	0.03
plasma_IL6	0.02
plasma_IFNg	0.08
plasma_MCP1	0.0711195
plasma_MIP1b	0.18
plasma_IL10	0.06
plasma_IL2	0.08
plasma_IL5	0.27
plasma_IL12	0.02
plasma_IL7	0.11
plasma_GMCSF	0.03
plasma_IL4	0.01
plasma_GCSF	0.34
plasma_IL8	0.11
plasma_IL1b	0.02
plasma_TNFa	0.2
plasma_IL31	0.24
plasma_IL17A	0.06
plasma_IL23	0.34
plasma_IL25	0.06
plasma_sCD40L	0.13
plasma_IL21	0.58
plasma_IL22	0.23
plasma_IL17F	0.2
plasma_IL33	0.24
plasma_IL13	0.03
